# Supplementary material for: Multigene Typing of Croatian ‘Candidatus Phytoplasma Mali’ Strains
Source: Pathogens. 2025 Sep 23;14(10):959. doi: 10.3390/pathogens14100959 (PMC12567217; doi:10.3390/pathogens14100959)
Supplement: Supplementary file 1 [file pathogens-14-00959-s001.zip]

Archive with 1 entries (1 files):
- pathogens-3847897-supplementary.pdf
